# Supplementary material for: AtERF71/HRE2, an Arabidopsis AP2/ERF Transcription Factor Gene, Contains Both Positive and Negative Cis-Regulatory Elements in Its Promoter Region Involved in Hypoxia and Salt Stress Responses
Source: Int J Mol Sci. 2022 May 10;23(10):5310. doi: 10.3390/ijms23105310 (PMC9140466; doi:10.3390/ijms23105310)
Supplement: Supplementary file 1 [file ijms-23-05310-s001.zip]

Archive with 1 entries (1 files):
- ijms-1696579-supplementary.pdf
